# Supplementary material for: Occupational Exposure during the Production and the Spray Deposition of Graphene Nanoplatelets-Based Polymeric Coatings
Source: Nanomaterials (Basel). 2023 Apr 15;13(8):1378. doi: 10.3390/nano13081378 (PMC10142999; doi:10.3390/nano13081378)
Supplement: Supplementary file 1 [file nanomaterials-13-01378-s001.zip]

Archive with 1 entries (1 files):
- nanomaterials-2237280-supplementary.pdf
